# Supplementary material for: Sequence Polymorphism and Expression Variability of Crassostrea gigas Immune Related Genes Discriminate Two Oyster Lines Contrasted in Term of Resistance to Summer Mortalities
Source: PLoS One. 2013 Sep 26;8(9):e75900. doi: 10.1371/journal.pone.0075900 (PMC3784401; doi:10.1371/journal.pone.0075900)
Supplement: Table S1 — List of primers used to amplify 42 immune related genes and three reference genes from C . gigas whole body RNA by qPCR. (XLSX) [file pone.0075900.s002.xlsx]

## Sheet: Feuil1
Functional category	Gene name	BlastX best hit [species] accession number	E-Value	C. gigas EST	Sense primers (5'-3')	Antisense primers (5'-3')	Swissprot best hit
Signaling pathway	Cg-Toll1	Protein toll [Crassostrea gigas] EKC33231.1	7e-139	wy0aaa11yi05fm1.1.a.cg.2	CTCTAAGCGTTCCATCGTTC	CTCAGTGTTACTAGCAGACG	TOLL_DROME (P08953) Protein toll precursor - Drosophila melanogaster (Fruit fly)1e-18
	Inhibitor of NF-kappa B	Inhibitor of NF-kappa B [Crassostrea gigas] ADX06856.1	0	cdn21p0002p18.f.1.a.cg.2	ACAGCGCTTCACATTGCATG	AACATTCACATCGGCACCAG	CACT_DROME (Q03017) NF-kappa-B inhibitor cactus - Drosophila melanogaster (Fruit fly) 5e-29
	Cg-MyD88	Myeloid differentiation primary response protein MyD88 [Crassostrea gigas] EKC34443.1	4e-129	cdn37p0002d10.f.1.a.cg.2	AGGTACCGGCTGTGATACGA	TTCAAACGCCACCAAGACTG	MYD88_HUMAN (Q99836) Myeloid differentiation primary response protein MyD88 - Homo sapiens (Human) 5e-14
Antimicrobial	Cg-BigDef1	Big defensin 1 [Crassostrea gigas] AEE92772.1	5e-90	JF703142.1	TTCGCCTGCTTCCATACTGG	GTCATGGTCACTCCTTATTC	DEF_TACTR (P80957) Big defensin - Tachypleus tridentatus (Japanese horseshoe crab) 2e-13
	Cg-BigDef2	Big defensin 2 [Crassostrea gigas] AEE92774.1	3e-86	JN251128.1	GGAGAGAAAATTCTGACCATGAC	CATAGTTTATCCCCTCCGTC	DEF_TACTR (P80957) Big defensin - Tachypleus tridentatus (Japanese horseshoe crab) 2e-13
	Cg-Defs	Defensin [Crassostrea gigas] ACQ76287.1	4e-38	AJ582629.1.a.cg.2	GCTGGATTTGGGTGTCC	ACAGTAGCCCGCTCTACAAC	DEF1_CRAVI (P85008) Defensin-1 - Crassostrea virginica (Eastern oyster) 9e-07
	Cg-Defm	Mantle defensin [Crassostrea gigas] ACQ76266.1	4e-32	AJ565499.1.a.cg.2	CGGGTAACCAGTTAAAGTGC	ACATCTTAACCAGAGCGTGG	G3FZK6_CRAGI (G3FZK6) Mantle defensin (Crassostrea gigas) 5e-38
	Cg-Defh	Defensin [Crassostrea gigas] ACQ76287.1	4e-38	AJ582629.1.a.cg.2	GTTGTAGAGCGGGCTACTGTG	CTTGGTCAGATTCAGACTGG	DEF1_CRAVI (P85008) Defensin-1 - Crassostrea virginica (Eastern oyster) 9e-07
	Cg-Prp	Proline rich protein [Crassostrea gigas] ACQ72987.1	3e-23	wy0aba33yb22fm1.1.a.cg.2	CCACCATGTTCTCTCGGAGG	CTTGTAGAACGGGCTAGCAC	C4NYF1_CRAGI (C4NYF1) Proline rich protein (Crassostrea gigas) 5e-34
	Cg-Bpi	LBP/BPI [Crassostrea gigas] AAN84552.1	6e-162	wy0aba28yp05fm1.1.a.cg.2	GATAGAAATAGGAATGGACGG	GTTATAGATCCACGCTGCTCC	LBP_MOUSE (Q61805) Lipopolysaccharide-binding protein precursor - Mus musculus (Mouse) 4e-24
Cytokine-cytokine receptor interaction	Cg-IL17	Interleukin 17 [Crassostrea gigas] A9XE49.1	2e-134	EF190193.1	ACTGAGGCTCGATGCAAGTG	AGCCTTCTTGCTTCATGTGG	IL17L_CRAGI (A9XE49)Interleukin 17-like protein (Crassostrea gigas) 1e-143
	TNF ligand superfamily member	Tumor necrosis factor ligand superfamily member [Crassostrea gigas] ADX31292.1	6e-180	oygd09b07i24r1_m13rev.1.a.cg.2	GGATACGCAAGAGGAACTGC	TGGACATTAACGACACGCGC	TNF10_HUMAN (P50591) Tumor necrosis factor ligand superfamily member 10 - Homo sapiens (Human) 1e-08
	TNF receptor-associated factor	TNF receptor-associated factor 3 [Crassostrea gigas] EKC22057.1	2e-28	wy0aaa25yf18fm1.1.a.cg.2	CAGCCAGCCATTTTACACCAGTC	CCGTTTAAAACTGCTGCTTGTGG	TRAF3_MOUSE (Q60803) TNF receptor-associated factor 3 - Mus musculus (Mouse) 5e-18
	Interferon-induced protein 44	Interferon-induced protein 44 [Crassostrea gigas] EKC33120.1	3e-81	wy0aba13yf19fm1.1.a.cg.2	AAGATCCAACGATGAAAGAC	TTGTCGACATCACTACAAAC	IFI44_PANTR (P27473) Interferon-induced protein 44 - Pan troglodytes (Chimpanzee) 9e-15
Lectin	Galectin	Galectin-4 [Crassostrea gigas] EKC31760.1	0	cdn19p0004c06.f.1.a.cg.2	ACGAAACGCTCTGATTGGTG	TTAGTGGCATGGTAGGTCTG	LEC1_CAEEL (P36573) 32 kDa beta-galactoside-binding lectin - Caenorhabditis elegans 3e-25
	C-type lectin 2 like protein 1	C-type lectin 2 like protein [Crassostrea gigas] CAE18170.1	2e-116	wy0aaa20yi09fm1.1.a.cg.2	GTCATCTGACCACAATTACAG	TCGATAGCAGCATTCCAGAG	PLC_HALLA (P82596) Perlucin - Haliotis laevigata (Abalone) 1e-08
	C-type lectin 2 like protein 2	C-type lectin 2 like protein [Crassostrea gigas] CAE18170.1	1e-126	wy0aaa41yi12fm1.1.a.cg.2	TCTGACCACAATTACAGGTG	TTCTCGAGAGCAAGACAACC	PLC_HALLA (P82596) Perlucin - Haliotis laevigata (Abalone) 8e-09
Stress response protein	HSP 70	Heat shock protein 70 [Crassostrea gigas] AAD31042.1	5e-179	oypg09b05c22r1_m13rev.1.a.cg.2	GCATGTGAGCGAGCAAAACG	TGGCAGCTTGAACAGCAGC	HSP7D_MANSE (Q9U639) Heat shock 70 kDa protein cognate 4 - Manduca sexta (Tobacco hawkmoth) (Tobacco hornworm) 1e-121
	HSP 70 B2	Heat shock protein 70 B2 [Crassostrea gigas] EKC21713.1	6e-76	cdn37p0023h20_f.1.a.cg.2	TGCAGTGAAGCCTTGTCGTG	AGGTCCTTGACCATTAGAGG	HSP68_DROME (O97125) Heat shock protein 68 - Drosophila melanogaster (Fruit fly) 9e-36
	HSP 22	Heat shock protein 22 isoform 1 [Ruditapes philippinarum] ACU83231.1	2e-53	cdn37p0016f07_f.1.a.cg.2	GGCAAAGACCCATTTGGTAA	ACAGTCAAGTTCCGGTCCAC	HSP27_DROME (P02518) Heat shock protein 27 - Drosophila melanogaster (Fruit fly) 1e-13
	HSP beta-1	Heat shock protein beta-1 [Crassostrea gigas] EKC40046.1	1e-60	wy0aaa11yc03fm1.1.a.cg.2	GAGATGCTTAAATTGGCTCC	GATAGGTCTGTGTGAACTCC	HSP27_DROME (P02518) Heat shock protein 27 - Drosophila melanogaster (Fruit fly) 1e-09
	Complement C1q TNF-related protein	Complement C1q tumor necrosis factor-related protein 5 [Crassostrea gigas] EKC28963.1	1e-85	wy0aba42yb21fm1.1.a.cg.2	GGATGGAAATTCAGTGGGTC	ACTGATAACAGCTGCAGTCC	COAA1_HUMAN (Q03692) Collagen alpha-1(X) chain precursor - Homo sapiens (Human) 2e-08
	Complement C1q-like protein 2	Complement C1q-like protein 2 [Crassostrea gigas] EKC33882.1	9e-57	wy0aba35ya11fm1.1.a.cg.2	CATCGCATTCCATGCAAGAC	AACTTTGTGCTGAACCACGC	K1QAV6_CRAGI (K1QAV6) Complement C1q-like protein 2 (Crassostrea gigas) 2e-56
	Metallothionein 1	Metallothionein [Crassostrea gigas] EKC28510.1	6e-30	BQ427078.1.a.cg.2	GGAACTGTAGCTGTGGAGAC	CCTTCTTACAGCAGCAGTCG	MT_CRAVI (P23038) Metallothionein - Crassostrea virginica (Eastern oyster) 5e-10
	Metallothionein 2	Metallothionein [Crassostrea gigas] EKC28510.1	3e-29	wy0aba15yf19fm1.1.a.cg.2	ATGTCCGATCATTGTTCCTG	ACAGGTTTCTGGTCCGTGAC	MT_CRAVI (P23038) Metallothionein - Crassostrea virginica (Eastern oyster) 2e-10
	Metallothionein 3	Metallothionein [Crassostrea gigas] CAB85588.1	4e-09	cdn20p0005n15.f.1.a.cg.2	CAGCTCACACAGTCCCTTC	CATGTACAGTTACACGATGC	MT_CRAVI (P23038) Metallothionein - Crassostrea virginica (Eastern oyster) 1e-06
Oxidative stress and antioxidant	Microsomal glutathione S-transferase	Microsomal glutathione S-transferase 1 [Crassostrea gigas] EKC22386.1	2e-98	wy0aba32yp17fm1.1.a.cg.2	TGGCGATGCTTAGTTTGGAT	ATCCTCTCCACACGCTCATC	MGST1_RAT (P08011) Microsomal glutathione S-transferase 1 - Rattus norvegicus (Rat) 1e-29
	Glutathione S-transferase theta	Glutathione S-transferase theta-1 [Crassostrea gigas] EKC30389.1	7e-123	cdn37p0034f20_f.1.a.cg.2	ATGACCTTCCTGAACACTGG	GTTGACCACAAAGGCCACTC	GSTT1_BOVIN (Q2NL00) Glutathione S-transferase theta-1 - Bos taurus (Bovine) 9e-40
	Glutathione S-transferase omega	Glutathione S-transferase omega-1 [Crassostrea gigas] EKC42067.1	4e-178	wy0aaa26ym05fm1.1.a.cg.2	TTGGACAGGTTACCACACAG	CAAACCAAGGCCATACCATG	GSTO1_HUMAN (P78417) Glutathione transferase omega-1 - Homo sapiens (Human) 3e-39
	Methylmalonate-semialdehyde dehydrogenase	Putative methylmalonate-semialdehyde dehydrogenase [Crassostrea gigas] EKC35210.1	3e-119	oyio09b02o09r1_m13r.1.a.cg.2	TTGGACCAGTTCTGGTGAGC	GCCATTGGTCGTGAAGATGG	MMSA_BOVIN (Q07536) Methylmalonate-semialdehyde dehydrogenase [acylating], mitochondrial precursor - Bos taurus (Bovine) 1e-71
	Glutathione reductase	Glutathione reductase, mitochondrial [Crassostrea gigas] EKC35400.1	2e-11	wy0aba14yi09fm1.1.a.cg.2	AGGCCCAGTTTGACGAGACG	CGGAGTGTCACCAACTCCTC	GSHR_HUMAN (P00390) Glutathione reductase, mitochondrial precursor - Homo sapiens (Human) 1e-09
	Peroxiredoxin	Peroxiredoxin [Pinctada fucata] ADC35419.1	2e-117	cdn21p0001k16.f.1.a.cg.2	GATCACCATGAATGACCTCC	ACATTGGGACGGATTGTGTC	PRDX_ASCSU (Q9NL98) Peroxiredoxin - Ascaris suum (Pig roundworm) (Ascaris lumbricoides) 6e-79
	NADH dehydrogenase	NADH dehydrogenase [ubiquinone] flavoprotein 2, mitochondrial, partial [Crassostrea gigas] EKC34429.1	9e-157	cdn37p0031a15_f.1.a.cg.2	GCCATGCACAAAGTAGCAGA	CTACTCCGCCCAGGATACAG	NDUV2_PONPY (Q0MQI7) NADH dehydrogenase [ubiquinone] flavoprotein 2, mitochondrial precursor - Pongo pygmaeus (Orangutan) 5e-87
	Cg-SOD	Extracellular superoxide dismutase [Cu-Zn] [Crassostrea gigas] EKC39002.1	0	oypg10b08d05r1_m13rev.1.a.cg.2	AGAGGTGAATGCTACCAGG	AGGCCAAGAATTCCGTCTG	SODE_RAT (Q08420) Extracellular superoxide dismutase [Cu-Zn] precursor - Rattus norvegicus (Rat) 1e-08
	Thioredoxin	Thioredoxin [Crassostrea ariakensis] AEJ08753.1	4e-61	cdn37p0006b20.f.1.a.cg.2	ACAAGATGGTCGTAGTTGAC	ATGGAATGTTGGCATGGCTG	THIO_SCHPO (O14463) Thioredoxin-1 - Schizosaccharomyces pombe (Fission yeast) 1e-26
Cell adhesion and communication	Integrin beta-1	Integrin beta-1 precursor [Crotalus adamanteus] AFJ50374.1	3e-13	oygd09b07k07r1_m13rev.1.a.cg.2	CCCACCTAGTGCCAGTCAAG	GAACTTTGACTTGTGTGACGT	TBX_DROME (P11584) Integrin beta-PS precursor - Drosophila melanogaster (Fruit fly) 1e-17
	Integrin beta-1-binding protein 2	Integrin beta-1-binding protein 2 [Schistosoma japonicum] CAX69987.1	7e-63	cdn37p0005a15.f.1.a.cg.2	AACAATGGATGTAAGGCATG	GTTTCACATCCTTCCTGAGC	ITBP2_PIG (Q462R2) Integrin beta-1-binding protein 2 - Sus scrofa (Pig) 3e-53
	Transglutaminase	Transglutaminase (Protein-glutamine gamma-glutamyltransferase K) [Crassostrea gigas] EKC27175.1	0	cdn19p0003b05.f.1.a.cg.2	AGCAGCATGACGATTGACAG	ATTCCTTCGCTTGCTTCCTG	TGM1_MOUSE (Q9JLF6) Protein-glutamine gamma-glutamyltransferase K - Mus musculus (Mouse) 1e-40
Cytosqueleton reorganisation	Vacuolar H+-ATPase	Vacuolar H+ATPase V0 sector subunits c/c' [Amblyomma variegatum] DAA34683.1	1e-66	cdn19p0002e02.f.1.a.cg.2	TGTCTGTGATGAGGCCAGAG	ATCTCCCACGATTCCGATGG	VATL_TORMA (Q03105) Vacuolar ATP synthase 16 kDa proteolipid subunit - Torpedo marmorata (Marbled electric ray) 7e-53
	Neurotrypsin	Neurotrypsin [Crassostrea gigas] EKC35128.1	4e-33	wy0aba31yl02fm1.1.a.cg.2	AAACAATGCAAGGGAGAAGC	CTATTGTCAGCACAATCTGG	LRP_CAEEL (Q04833) Low-density lipoprotein receptor-related protein precursor - Caenorhabditis elegans 2e-10
	Fascin	Fascin [Crassostrea gigas] EKC27420.1	3e-107	oygd09b07k24r1_m13rev.1.a.cg.2	CATGTAAAACTGTTGTAGCC	ACTCCACATCACTATAACTG	FSCN1_HUMAN (Q16658) Fascin - Homo sapiens (Human) 3e-25
Metabolism	Fructose-1,6-bisphosphatase	Fructose-1,6-bisphosphatase 1 [Crassostrea gigas] EKC31815.1	0	cdn21p0002a18.f.1.a.cg.2	TCACCTGTCTACTGGTATCG	AAATGGAGCCAATGGACACC	F16P1_MOUSE (Q9QXD6) Fructose-1,6-bisphosphatase 1 - Mus musculus (Mouse) 1e-115
	Phosphoserine aminotransferase	Phosphoserine aminotransferase [Crassostrea gigas] EKC37115.1	1e-149	wy0aaa40yd07fm1.1.a.cg.2	TCCAAACTCAAGTCCCAAGC	GCGTTGTATAGAGAAGCTCG	SERC_MOUSE (Q99K85) Phosphoserine aminotransferase - Mus musculus (Mouse) 3e-71
	26S proteasome non-ATPase regulatory subunit	26S proteasome non-ATPase regulatory subunit 6 [Crassostrea gigas] EKC40462.1	0	cdn19p0003o14.f.1.a.cg.2	GAGGCAAACTGTATGGCTCC	CTAACTTCGGTCTCTCCTAG	PSMD6_HUMAN (Q15008) 26S proteasome non-ATPase regulatory subunit 6 - Homo sapiens (Human) 1e-162
Controls	Cg-EF1	Elongation factor 1-alpha [Crassostrea gigas] EKC33063.1	0	oygd09b08j18r1_m13rev.1.a.cg.2	GAGCGTGAACGTGGTATCAC	ACAGCACAGTCAGCCTGTGA	EF1A_CAEEL (P53013) Elongation factor 1-alpha - Caenorhabditis elegans 1e-152
	Cg-RPL40	Ribosomal protein L40 [Drosophila melanogaster] NP_476776.1	4e-86	wy0aba23yi23fm1.1.a.cg.2	AATCTTGCACCGTCATGCAG	AATCAATCTCTGCTGATCTGG	UBIQ_XENLA (P62972) Ubiquitin - Xenopus laevis (African clawed frog) 1e-36
	Cg-RPS6	Ribosomal protein S6 [Ostrea edulis] AFJ91756.1	2e-115	oypm10b04m14r1_m13rev.1.a.cg.2	CAGAAGTGCCAGCTGACAGTC	AGAAGCAATCTCACACGGAC	RS6_APLCA (Q9BMX5) 40S ribosomal protein S6 - Aplysia californica (California sea hare) 1e-89
