# Supplementary material for: Sequence Polymorphism and Expression Variability of Crassostrea gigas Immune Related Genes Discriminate Two Oyster Lines Contrasted in Term of Resistance to Summer Mortalities
Source: PLoS One. 2013 Sep 26;8(9):e75900. doi: 10.1371/journal.pone.0075900 (PMC3784401; doi:10.1371/journal.pone.0075900)
Supplement: Table S2 — List of primers used for PCR amplification from cDNA and gene copy number estimation of antimicrobial peptides, Cg-Defs and Cg-Prp from C . gigas . (XLSX) [file pone.0075900.s003.xlsx]

## Sheet: Feuil1
Gene name	Forward primer 5'→3'	Reverse primer 5'→3'
PCR amplification from cDNA
Cg-Prp	CACCATGTTCTCTCGGAGGA	TCTCTTCATCAAAACAAAGTCG
Cg-Defm	CCACTTTCTGGTTTGCTGAG	TCTTGGTCAGATTCAGWCTGG
Cg-Defh	CTACCAGTTGTTCATACAGAG	TCTTGGTCAGATTCAGWCTGG
Gene copy number estimation
Cg-prp	CCACCATGTTCTCTCGGAGG	CTTGTAGAACGGGCTAGCAC
Cg-defs	CTGCAGACATGGCTTTTGCTG	GTACATCTTGACCAGAGCGTG
